# Supplementary material for: Probiotics/Synbiotics to Reduce Infectious Complications after Colorectal Surgery: A Systematic Review and Meta-Analysis of Randomised Controlled Trials
Source: Nutrients. 2022 Jul 26;14(15):3066. doi: 10.3390/nu14153066 (PMC9332115; doi:10.3390/nu14153066)
Supplement: Supplementary file 1 [file nutrients-14-03066-s001.zip]

Archive with 1 entries (1 files):
- nutrients-1782047-supplementary.pdf
